# Supplementary material for: Expression dynamics of WOX homeodomain transcription factors during somatic embryogenesis in Liriodendron hybrids
Source: For Res (Fayettev). 2023 Jun 13;3:15. doi: 10.48130/FR-2023-0015 (PMC11524298; doi:10.48130/FR-2023-0015)
Supplement: Supplementary file 1 — Supplementary data to this article can be found online. [file FR-2023-0015-S1.zip]

Archive with 4 entries (4 files):
- 10.48130_FR-2023-0015-Suppl-FigureS2.pdf
- 10.48130_FR-2023-0015-Suppl-FigureS3.pdf
- 10.48130_FR-2023-0015-Suppl-TableS1.xlsx
- 10.48130_FR-2023-0015-Suppl-FigureS1.pdf
