# Supplementary material for: Expression dynamics of WOX homeodomain transcription factors during somatic embryogenesis in Liriodendron hybrids
Source: For Res (Fayettev). 2023 Jun 13;3:15. doi: 10.48130/FR-2023-0015 (PMC11524298; doi:10.48130/FR-2023-0015)
Supplement: Supplementary file 1 — Supplementary data to this article can be found online. [file FR-2023-0015-S1.zip › 10.48130_FR-2023-0015-Suppl-TableS1.xlsx]

## Sheet: Sheet1
Primer Name	Sequences	Usage
qLchi12531-F	5’-ATTCCAGAGGACCAGTTCCTG-3’	qRT PCR, Reference
qLchi12531-R	5’-AGCAAGTGAGAGATTGTCCTTG-3’
18S-F	5’-ATTTCTGCCCTATCAACTTTCG-3’	qRT PCR, Reference
18S-R	5’-TTGTTATTTATTGTCACTACCTCCC-3’
qLcWUS-F	5’-TGGGACTGTAGTCATGGAA-3’	qRT PCR
qLcWUS-R	5’-GCTATTTCCCATACATGGAC-3’
qLcWOX1-F	5’-TACCCCACCACCCCACTTTC-3’	qRT PCR
qLcWOX1-R	5’-AAACTGGATGAACTGGCGAGAAC-3’
qLcWOX2a-F	5’-CCTTGCACCAATGTCGTTCG-3’	qRT PCR
qLcWOX2a-R	5’-CGGTGCCTTCCTCATTGC-3’
qLcWOX3-F	5’-CCAAACGCCTTTCAGATACAACAG-3’	qRT PCR
qLcWOX3-R	5’-GCGTTGAGTGACTGGTGAAG-3’
qLcWOX4-F	5’-TAACGTAGGATGCGATGAGGC-3’	qRT PCR
qLcWOX4-R	5’-AAACCACCACACAATCTGTTGC-3’
qLcWOX5-F	5’-CGGTCAGATCGAGAGTAAGAACG-3’	qRT PCR
qLcWOX5-R	5’-CAAGGCTGGGGTGGCTAAT-3’
qLcWOX9-F	5’-GAAATACAAGGTGCTGGCGAAT-3’	qRT PCR
qLcWOX9-R	5’-GTAATAGAAAGCACCGTGCTGG-3’
qLcWOX13-R	5’-GAGGCTGAGTCCCCAGAAG-3’	qRT PCR
qLcWOX13-R	5’-CACCGAATTGACCAATAACACCAG-3’
qLcWOX14-R	5’-CCAAGGCGGAGAACATTCTC-3’	qRT PCR
qLcWOX14-R	5’-GGTGGTGGTCAATTCTTGGATTC-3’
Primer Name	Sequences	Product	Total length used in this study
pW1-3F	5’-GTTAGTGGGTGATTCACTGACCGT-3’	2nd fragment of LcWOX1 promoter, 1411bp	3106bp
pW1-3R	5’-ACAACCCATCATCCACATTGTTGC-3’
pW1-2F	5’-GTGTAACGATAGAGAGTGCGCGG-3’	1st fragment of LcWOX1 promoter, 1695bp
pW1-2R	5’-ACTGTTCCTGTGGTGTGGTTGAC-3’
pW4-3F	5’-TGGGACCGACAGAAGTTGGTGAC-3’	2nd fragment of LcWOX4 promoter, 1678bp	3188bp
pW4-3R	5’-CTGGTGCACCTTCATGTTTCTCCT-3’
pW4-2F	5’-AGTTACGGGACGCACAACATATGG-3’	1st fragment of LcWOX4 promoter, 1510bp
pW4-2R	5’-GATAGGGTACGTTTCCCCACCC-3’
pW5-F	5’-TTTGGCATATTTCAGCAATTTTCGGTCC-3’	fragment of LcWOX5 promoter, 3896bp	3896bp
pW5-R	5’-GCGCTAGGTATACTGGGGTTACTT-3’
pW9-2F	5’-ATCACACCAGCACTATCATGAAGTCC-3’	2nd fragment of LcWOX9 promoter, 1734bp	3552bp
pW9-2R	5’-CCCTTTCACATATGAATGGCAGGAGTG-3’
pW9-3F	5’-AGCTTTCCAATCAAACCCCTTTCTTG-3’	1st fragment of LcWOX promoter, 1818bp
pW9-3R	5’-GTTCACCATACCGGAGTTGAAGATCG-3’
pW14-F	5’-GGTTTCCTTTATATTAGACCCGACCTG-3’	fragment of LcWOX14 promoter, 4354bp	4354bp
pW14-R	5’-TTCCGACTTCCCACGCG-3’
pWS-F	5’-TGACTTTTCAGCCAGTGGAGA-3’	fragment of LcWUS promoter, 3888bp	3888bp
pWS-R	5’-GGGGGTTTTGGGTTTGCAT-3’
Primer Name	Sequences	Product
pS-121F	5’-tgaccatgattacgccaagcttTGCAATTTGATTGCTTGGATGGCC-3’	pLcWUS in pBI121
pS-121R	5’-gactgaccacccggggatccGGGGGTTTTGGGTTTGCATGAAG-3’
pW1-2-121F	5’-tgaccatgattacgccaagcttGTGTAACGATAGAGAGTGCGCG-3’	pLcWOX1in pBI121
pW1-2-R/ pW1-3-F	5’-TGGATCTTCTTCATGTTTTTGGCCCA-3’
pW1-3-121R	5’-agggactgaccacccgggTGTTGCAATGAAGTAGATGAACCTCTCTCTCTCTCT-3’
pW4-2-121F	5’-tgaccatgattacgccaAGTTACGGGACGCACAACATATG-3’	pLcWOX4 in pBI121
pW4-2-R/ pW4-3-F	5’-tgatctgaatCGTTTGTGTTCTCATTTCCA-3’
pW4-3-121R	5’-agggactgaccacccgtttctcctttgggggggaagag-3’
pW5-121F	5’-tgaccatgattacgccaagcttTTTGGCATATTTCAGCAATTTTCGGTCC-3’	pLcWOX5 in pBI121
pW5-121R	5’-gactgaccacccggggatccGCGCTAGGTATACTGGGGTTACTT-3’
pW9-2-121F	5’-cacaggaaacagctatgaccGCACTATCATGAAGTCCCACTTATCAAACA-3’	pLcWOX9 in pBI121
pW9-2-R	5’-TAAGGGAAGAGGTTGTTGCAGC-3’
pW9-3-F	5’-GCTGCAACAACCTCTTCCCTTA-3’
pW9-3-121R	5’-aacataagggactgaccaccACCGGAGTTGAAGATCGCCT-3’
pW14-121F	5’-tgaccatgattacgccaGGTTTCCTTTATATTAGACCCGACCTGA-3’	pLcWOX14 in pBI121
pW14-121R	5’-gactgaccacccgggTTCCGACTTCCCACGCG-3’
